# Supplementary material for: A Possible Mechanism of Graphene Oxide to Enhance Thermostability of D-Psicose 3-Epimerase Revealed by Molecular Dynamics Simulations
Source: Int J Mol Sci. 2021 Oct 6;22(19):10813. doi: 10.3390/ijms221910813 (PMC8509277; doi:10.3390/ijms221910813)
Supplement: Supplementary file 1 [file ijms-22-10813-s001.zip]

Archive with 1 entries (1 files):
- ijms-1374565-supplementary.pdf
